# Supplementary material for: Identification of R2R3-MYB Transcription Factor Family Based on Amaranthus tricolor Genome and AtrMYB72 Promoting Betalain Biosynthesis by Directly Activating AtrCYP76AD1 Expression
Source: Plants (Basel). 2025 Jan 22;14(3):324. doi: 10.3390/plants14030324 (PMC11820803; doi:10.3390/plants14030324)
Supplement: Supplementary file 1 [file plants-14-00324-s001.zip]

Archive with 1 entries (1 files):
- plants-3381121-supplementary.xlsx
