# Supplementary material for: Identification of R2R3-MYB Transcription Factor Family Based on Amaranthus tricolor Genome and AtrMYB72 Promoting Betalain Biosynthesis by Directly Activating AtrCYP76AD1 Expression
Source: Plants (Basel). 2025 Jan 22;14(3):324. doi: 10.3390/plants14030324 (PMC11820803; doi:10.3390/plants14030324)
Supplement: Supplementary file 1 [file plants-14-00324-s001.zip › plants-3381121-supplementary.xlsx]

## Sheet: Supplementary Table S1
Supplement Table S1 Primer pairs for gene expression
Primer	Primer sequence (5′→3′)	Annealing temperature
qPCR-AtrMYB01-F	GCAGTTTGGGGTTGGAAAG	53.45
qPCR-AtrMYB01-R	CACCATTAGTTCTCAAGCCC	54
qPCR-AtrMYB02-F	CGGATCGTATCAAAGGTCC	53.36
qPCR-AtrMYB02-R	CGGTGTTCAACTTCTGGTG	53.83
qPCR-AtrMYB04-F	CCATAGCGGCTAGACTACCA	57.7
qPCR-AtrMYB04-R	ATGCCACGGGTTTTTCGAG	56.01
qPCR-AtrMYB010-F	CAAAGGAGCATGGACTAAGG	54.84
qPCR-AtrMYB10-R	AGCCGGCAACTTTTACCAC	55.29
qPCR-AtrMYB19-F	GGACGCTCACCTTGTTGTG	55.9
qPCR-AtrMYB19-R	TACCACACCGAAGCAAACC	54.08
qPCR-AtrMYB21-F	GCAAATTCATAGGGACCGG	53.63
qPCR-AtrMYB21-R	AAACCGGTGAGAATGACCG	54.82
qPCR-AtrMYB28-F	GCTGGTTTGAAGAGATGTGG	54.68
qPCR-AtrMYB28-R	GAGTGACCACCTATTTCCCA	53.08
qPCR-AtrMYB37-F	GCTGCCGGTTTACAAAGA	53.24
qPCR-AtrMYB37-R	CAAGCAAGCTATGGAGGTTG	56.16
qPCR-AtrMYB40-F	CCAAGATGAACCGGAAAGAG	54.88
qPCR-AtrMYB40-R	GTGAAAGCTGATTGCACCA	53.97
qPCR-AtrMYB42-F	CTCAGATGAACCGCAAGGA	55.95
qPCR-AtrMYB42-R	CACCGTAACCGGCAAGATT	55.4
qPCR-AtrMYB51-F	GAGAGGAAGGTGGACTGATG	55.1
qPCR-AtrMYB51-R	CTGCAACTCTTTCCACACC	53.78
qPCR-AtrMYB55-F	GGCGTGCACTTCCTAAACT	55.6
qPCR-AtrMYB55-R	GATGCAATTGCTGACCACC	54.09
qPCR-AtrMYB65-F	TGAAGGCCCGAATAAGAGC	55.87
qPCR-AtrMYB65-R	GGCCCAATAAGAGGCTCA	54.07
qPCR-AtrMYB72-F	GAGGATGGAGCTGCATGTA	55.14
qPCR-AtrMYB72-R	AGTTTAGCCATCGCCATCT	55.25
SAND-F	TCTTCAGAGTTCTCATCGCC	56.39
SAND-R	TCATCTCGTCGGTATTGGG	54.51
qPCR-AtrDODA-F	GGCTATTCTTGTGATTTCAGGT	59
qPCR-AtrDODA-R	TGCACCATGATCTAGTCCTC
qPCR-AtrB5-GT-F	CCTCTTAGCTCCAACAGGTACAC	59
qPCR-AtrB5-GT-R	GACTCATTGTGGATGGAATTCG
qPCR-AtrB6-GT-F	TCCACAATGCGACACAAAC	58
qPCR-AtrB6-GT-R	CAAAGCCAAGTGAGGACGGTA
qPCR-AtrCYP76AD1-F	CCTCATCGTTCATTCGCA	58
qPCR-AtrCYP76AD1-R	TCTTTGGCAACTTCTGCTGA
qPCR-AtrDOPA5-GT-F	CTGGAGAGTTCAAACCCGAA	59
qPCR-AtrDOPA5-GT-R	CCACCCTATTATCGGAACACCT

## Sheet: Supplementary Table S2
Supplementary Table S2 Primer pairs for vector construction
Primer	Primer sequence (5′→3′)
pCambia1301-AtrMYB72-F	GGTACCATGATGCAAGAGGATGGAGC
pCambia1301-AtrMYB72-R	GGATCCCTAATACGCTATATCCTCCC
PTRV2-AtrMYB72-F	CGGAATTCCGCAGTTCGAAAAGGTCCATG
PTRV2-AtrMYB72-R	GGGGTACCCCCAAGCCCATTGAAGTCTT

## Sheet: Supplementary Table S3
Supplementary Table S3 Primer pairs for yeast one hybrid assay
Primer	Primer sequence (5′→3′)
PGADT7-AtrMYB72-F	CATATGATGATGCAAGAGGATGGAGC
PGADT7-AtrMYB72-R	GGATCCCTAATACGCTATATCCTCCC
PHis2-AtrCYP76AD1-promoter-F	GAATTCAAATGGGAATTCTAAGAAGAGTGAG
PHis2-AtrCYP76AD1-promoter-R	GAGCTCGAAGAAGTGATTAAACAAACACTTA

## Sheet: Supplementary Table S4
Supplementary Table S4 Primer pairs for dual luciferase reporter gene assay
Primer	Primer sequence (5′→3′)
pRI101-AN-AtrMYB72-F	GGTACCATGATGCAAGAGGATGGAGC
pRI101-AN-AtrMYB72-R	GGAATTCCATACGCTATATCCTCCCAGT
pGreenII 0800-LUC-AtrCYP76AD1-promoter- F:	GTCGACAAATGGGAATTCTAAGAAGAGTG
pGreenII 0800-LUC-AtrCYP76AD1-promoter- R:	CCATGGGAAGAAGTGATTAAACAAACACTTA

## Sheet: Supplementary Table S5
Supplementary Table S5 Physicochemical properties analysis of R2R3-MYB in Amaranthus tricolor L.
Gene ID	Gene name	Formula	Number of amino acids	Molecular weight	Theoretical pI	Instability index	Aliphatic index	GRAVY	prediction of subcellular localization
g8002.t1	AtrMYB01	C1303H2091N387O406S16	267	30187.2	8.78	46.77	73.45	-0.703	nucleus
g8601.t1	AtrMYB02	C1156H1851N345O372S12	239	26919.2	6.55	64.26	67.7	-0.765	nucleus
g7476.t1	AtrMYB03	C1719H2741N489O541S16	359	39427.6	6.25	39.44	86.96	-0.376	nucleus
g904.t1	AtrMYB04	C1336H2035N375O436S11	268	30678.8	4.89	41.71	60.41	-0.855	nucleus
g26125.t1	AtrMYB05	C1569H2433N453O510S10	316	36122.9	6.31	45.05	63.26	-0.945	nucleus
g22774.t1	AtrMYB06	C1307H1980N364O397S11	256	29497	6.26	57.95	63.95	-0.701	nucleus
g22773.t1	AtrMYB07	C1458H2243N415O462S9	288	33265.9	5.93	54.49	71.77	-0.85	nucleus
g22768.t1	AtrMYB08	C1243H1947N371O380S12	250	28553.1	9.3	49.82	61.28	-0.87	nucleus
g4500.t1	AtrMYB09	C1531H2340N452O497S12	310	35414.9	5.99	46.5	58.23	-0.906	nucleus
g24755.t1	AtrMYB10	C1317H2111N393O401S16	267	30379.6	9.2	44.27	73.45	-0.706	nucleus
g23896.t1	AtrMYB11	C1399H2090N390O426S7	268	31412.8	6.71	54.87	60.37	-0.913	nucleus
g19799.t1	AtrMYB12	C1634H2514N452O513S12	323	37083.4	7.53	52.72	63.03	-0.796	nucleus
g5876.t1	AtrMYB13	C1701H2635N475O515S11	341	38332.2	5.99	49.76	81.23	-0.557	nucleus
g12753.t1	AtrMYB14	C2741H4209N737O906S8	535	62239.4	5.32	39.17	65.2	-0.917	nucleus
g12513.t1	AtrMYB15	C1356H2111N403O429S13	271	31339.9	5.83	68.25	72.69	-0.855	nucleus
g12124.t1	AtrMYB16	C2214H3530N640O714S19	453	51147.4	6.08	56.3	70.44	-0.742	nucleus
g12063.t1	AtrMYB17	C1703H2601N511O528S17	345	39226.5	8.7	74.46	55.13	-0.828	nucleus
g24264.t1	AtrMYB18	C1495H2342N428O489S11	304	34488.3	5.8	41.14	69.61	-0.856	nucleus
g24302.t1	AtrMYB19	C1506H2397N439O467S15	312	34606.2	9.01	38.84	73.46	-0.597	nucleus
g19891.t1	AtrMYB20	C1472H2351N423O462S12	300	33751.1	7.64	53.93	78.37	-0.587	nucleus
g21477.t1	AtrMYB21	C1711H2715N495O518S17	351	39053.4	9.3	44.39	71.42	-0.555	nucleus
g21431.t1	AtrMYB22	C1692H2626N494O528S16	346	38849.4	6.1	61.93	73.55	-0.776	nucleus
g6117.t1	AtrMYB23	C2135H3297N599O687S14	424	48797.1	5.42	39.59	67.83	-0.824	nucleus
g10067.t1	AtrMYB24	C2002H3073N567O610S18	405	45421.9	6.51	59.94	77.26	-0.53	nucleus
g9369.t1	AtrMYB25	C1936H2951N585O611S17	391	44742.3	8.03	60.21	62.35	-0.987	nucleus
g11643.t1	AtrMYB26	C1170H1819N327O379S10	237	26850.9	5.68	57.25	70.38	-0.695	nucleus
g11573.t1	AtrMYB27	C1717H2704N510O552S12	353	39708.2	7.65	48.45	78.73	-0.765	nucleus
g11347.t1	AtrMYB28	C1340H2131N399O422S13	269	30999.9	8.27	63.45	71.45	-0.896	nucleus
g11278.t1	AtrMYB29	C1835H2970N544O546S18	369	41966.2	9.31	53.45	71.71	-0.807	nucleus
g10723.t1	AtrMYB30	C2245H3570N636O677S19	449	50912	8.91	46.92	87.33	-0.476	nucleus
g10722.t1	AtrMYB31	C1931H2985N539O613S16	390	44072.1	6.06	55.23	68.28	-0.681	nucleus
g26312.t1	AtrMYB32	C1627H2556N458O523S17	334	37446	6.21	53.48	70.39	-0.617	nucleus
g26416.t1	AtrMYB33	C1588H2444N448O517S15	322	36564.5	5.27	46	66.02	-0.739	nucleus
g27663.t1	AtrMYB34	C1259H1909N391O394S6	249	29018.8	6.59	49.16	63.45	-1.156	nucleus
g6076.t1	AtrMYB35	C2629H4175N761O842S20	541	60556.9	8.81	56.77	61.5	-0.835	nucleus
g4654.t1	AtrMYB36	C2691H4245N765O862S32	564	62132.8	6.58	54.43	69.01	-0.552	nucleus
g20277.t1	AtrMYB37	C1453H2298N434O459S17	295	33735.9	8.83	49.26	68.78	-0.818	nucleus
g20612.t1	AtrMYB38	C1923H2926N540O589S15	386	43514.6	5.44	55.66	68.47	-0.768	nucleus
g26493.t1	AtrMYB39	C1543H2376N436O483S14	308	35211.3	6.01	48.09	68.73	-0.755	nucleus
g24492.t1	AtrMYB40	C1454H2291N413O452S21	310	33462.9	7.57	48.89	62.03	-0.397	nucleus
g21942.t1	AtrMYB41	C2233H3583N643O703S15	453	51166.8	8.6	49.71	75.81	-0.686	nucleus
g7233.t1	AtrMYB42	C1428H2263N425O460S18	307	33322.3	6.96	38.72	63.58	-0.553	nucleus
g19089.t1	AtrMYB43	C2077H3212N608O656S14	410	47644.9	6.41	48.46	61.32	-0.995	nucleus
g19250.t1	AtrMYB44	C1837H2955N537O555S14	369	41892.8	9.04	66.95	70.68	-0.816	nucleus
g15867.t1	AtrMYB45	C1352H2107N403O437S12	274	31383.8	6.59	60.89	64.09	-0.919	nucleus
g26045.t1	AtrMYB46	C1575H2428N450O448S13	311	35252.1	9.36	46.73	65.66	-0.596	nucleus
g27407.t1	AtrMYB47	C1296H1999N373O401S12	253	29606.1	7.01	59.58	57.35	-0.943	nucleus
g14159.t1	AtrMYB48	C1895H2940N568O630S29	408	44689.4	5.83	43.21	57.16	-0.689	nucleus
g14573.t1	AtrMYB49	C781H1246N228O216S6	152	17478.2	9.68	65.63	92.43	-0.458	nucleus
g12925.t1	AtrMYB50	C1819H2840N528O588S13	372	41930.5	7.58	50.68	69.7	-0.73	nucleus
g13150.t1	AtrMYB51	C1629H2594N476O529S12	339	37696.1	5.43	46.91	78.82	-0.639	nucleus
g13181.t1	AtrMYB52	C1478H2260N418O462S9	289	33565.3	4.98	59.8	79.31	-0.678	nucleus
g13278.t1	AtrMYB53	C1443H2272N416O465S12	296	33273.1	6.4	59.34	66.28	-0.799	nucleus
g14926.t1	AtrMYB54	C1485H2290N412O474S17	300	34044	5.26	66.34	64.33	-0.718	nucleus
g15072.t1	AtrMYB55	C1359H2166N392O429S15	276	31341.4	8.11	44.8	69.57	-0.73	nucleus
g15237.t1	AtrMYB56	C1552H2451N455O511S14	324	36109.1	6.91	50.69	64.51	-0.829	nucleus
g15786.t1	AtrMYB57	C1640H2596N484O507S13	332	37622.4	7.66	44.6	83.98	-0.646	nucleus
g18373.t1	AtrMYB58	C1882H2916N542O605S21	386	43488.4	5.75	56.47	69.66	-0.663	nucleus
g18654.t1	AtrMYB59	C932H1470N276O289S6	186	21358	6.13	49.23	72.47	-0.882	nucleus
g18777.t1	AtrMYB60	C1612H2549N465O512S14	330	37084.6	6.25	43.29	81.24	-0.614	nucleus
g18887.t1	AtrMYB61	C1468H2335N419O490S17	305	34239.2	4.8	51.3	79.61	-0.621	nucleus
g7636.t1	AtrMYB62	C1954H3015N605O629S18	408	45623.2	6.16	52.39	60.98	-0.903	nucleus
g2547.t1	AtrMYB63	C1736H2693N495O559S16	350	39955.4	6.17	55.48	59.11	-0.944	nucleus
g23063.t2	AtrMYB64	C1458H2263N415O436S14	283	33030.4	9.07	46.73	68.55	-0.86	nucleus
g23080.t1	AtrMYB65	C1370H2159N393O414S12	273	31144.3	5.95	49.14	78.17	-0.711	nucleus
g23307.t1	AtrMYB66	C2017H3171N579O632S21	420	46317.1	6.03	61.92	66.43	-0.566	nucleus
g23387.t1	AtrMYB67	C1165H1905N353O358S11	239	26937.8	9.4	40.19	75.73	-0.781	nucleus
g25763.t1	AtrMYB68	C4895H7625N1383O1609S42	1017	112940	5.05	54.26	64.98	-0.663	nucleus
g17528.t1	AtrMYB69	C2425H3885N715O782S32	513	56594.8	8.68	52.38	64.64	-0.66	nucleus
g17245.t1	AtrMYB70	C1603H2429N453O503S9	326	36383.2	6.49	51.55	66.07	-0.705	nucleus
g16962.t1	AtrMYB71	C1951H3057N563O608S19	405	44737.3	5.92	56.69	67.9	-0.542	nucleus
g16810.t1	AtrMYB72	C1112H1722N318O363S12	225	25738.5	4.8	49.82	67.6	-0.884	nucleus
g16727.t1	AtrMYB73	C1542H2399N447O487S23	315	35729.1	5.98	45.5	70.89	-0.642	nucleus
